# Supplementary material for: Recombinant Dense Granule Protein (NcGRA4) Is a Novel Serological Marker for Neospora caninum Infection in Goats
Source: Animals (Basel). 2023 Jun 5;13(11):1879. doi: 10.3390/ani13111879 (PMC10251823; doi:10.3390/ani13111879)
Supplement: Supplementary file 1 [file animals-13-01879-s001.zip]

Archive with 2 entries (2 files):
- Data of optimal concentration of the purified NcGRA4 antigen and sample dilutions.pdf
- Original SDS page and immunoblot pictures.pptx
